# Supplementary material for: Generalized linear mixed quantile regression with panel data
Source: PLoS One. 2020 Aug 11;15(8):e0237326. doi: 10.1371/journal.pone.0237326 (PMC7419003; doi:10.1371/journal.pone.0237326)
Supplement: S1 Data — (CSV) [file pone.0237326.s002.csv]

	y	trt	base	age	V4	subject	period	lbase	lage
1	5	placebo	11	31	0	1	1	-0.756353789	0.114203695
2	3	placebo	11	31	0	1	2	-0.756353789	0.114203695
3	3	placebo	11	31	0	1	3	-0.756353789	0.114203695
4	3	placebo	11	31	1	1	4	-0.756353789	0.114203695
5	3	placebo	11	30	0	2	1	-0.756353789	0.081413872
6	5	placebo	11	30	0	2	2	-0.756353789	0.081413872
7	3	placebo	11	30	0	2	3	-0.756353789	0.081413872
8	3	placebo	11	30	1	2	4	-0.756353789	0.081413872
9	2	placebo	6	25	0	3	1	-1.362489592	-0.100907684
10	4	placebo	6	25	0	3	2	-1.362489592	-0.100907684
11	0	placebo	6	25	0	3	3	-1.362489592	-0.100907684
12	5	placebo	6	25	1	3	4	-1.362489592	-0.100907684
13	4	placebo	8	36	0	4	1	-1.07480752	0.263735429
14	4	placebo	8	36	0	4	2	-1.07480752	0.263735429
15	1	placebo	8	36	0	4	3	-1.07480752	0.263735429
16	4	placebo	8	36	1	4	4	-1.07480752	0.263735429
17	7	placebo	66	22	0	5	1	1.035405681	-0.228741056
18	18	placebo	66	22	0	5	2	1.035405681	-0.228741056
19	9	placebo	66	22	0	5	3	1.035405681	-0.228741056
20	21	placebo	66	22	1	5	4	1.035405681	-0.228741056
21	5	placebo	27	29	0	6	1	0.141587804	0.047512321
22	2	placebo	27	29	0	6	2	0.141587804	0.047512321
23	8	placebo	27	29	0	6	3	0.141587804	0.047512321
24	7	placebo	27	29	1	6	4	0.141587804	0.047512321
25	6	placebo	12	31	0	7	1	-0.669342412	0.114203695
26	4	placebo	12	31	0	7	2	-0.669342412	0.114203695
27	0	placebo	12	31	0	7	3	-0.669342412	0.114203695
28	2	placebo	12	31	1	7	4	-0.669342412	0.114203695
29	40	placebo	52	42	0	8	1	0.796994657	0.417886109
30	20	placebo	52	42	0	8	2	0.796994657	0.417886109
31	21	placebo	52	42	0	8	3	0.796994657	0.417886109
32	12	placebo	52	42	1	8	4	0.796994657	0.417886109
33	5	placebo	23	37	0	9	1	-0.018754846	0.291134403
34	6	placebo	23	37	0	9	2	-0.018754846	0.291134403
35	6	placebo	23	37	0	9	3	-0.018754846	0.291134403
36	5	placebo	23	37	1	9	4	-0.018754846	0.291134403
37	14	placebo	10	28	0	10	1	-0.851663969	0.012421001
38	13	placebo	10	28	0	10	2	-0.851663969	0.012421001
39	6	placebo	10	28	0	10	3	-0.851663969	0.012421001
40	0	placebo	10	28	1	10	4	-0.851663969	0.012421001
41	26	placebo	52	36	0	11	1	0.796994657	0.263735429
42	12	placebo	52	36	0	11	2	0.796994657	0.263735429
43	6	placebo	52	36	0	11	3	0.796994657	0.263735429
44	22	placebo	52	36	1	11	4	0.796994657	0.263735429
45	12	placebo	33	24	0	12	1	0.3422585	-0.141729679
46	6	placebo	33	24	0	12	2	0.3422585	-0.141729679
47	8	placebo	33	24	0	12	3	0.3422585	-0.141729679
48	4	placebo	33	24	1	12	4	0.3422585	-0.141729679
49	4	placebo	18	23	0	13	1	-0.263877304	-0.184289293
50	4	placebo	18	23	0	13	2	-0.263877304	-0.184289293
51	6	placebo	18	23	0	13	3	-0.263877304	-0.184289293
52	2	placebo	18	23	1	13	4	-0.263877304	-0.184289293
53	7	placebo	42	36	0	14	1	0.583420557	0.263735429
54	9	placebo	42	36	0	14	2	0.583420557	0.263735429
55	12	placebo	42	36	0	14	3	0.583420557	0.263735429
56	14	placebo	42	36	1	14	4	0.583420557	0.263735429
57	16	placebo	87	26	0	15	1	1.311659057	-0.061686971
58	24	placebo	87	26	0	15	2	1.311659057	-0.061686971
59	10	placebo	87	26	0	15	3	1.311659057	-0.061686971
60	9	placebo	87	26	1	15	4	1.311659057	-0.061686971
61	11	placebo	50	26	0	16	1	0.757773944	-0.061686971
62	0	placebo	50	26	0	16	2	0.757773944	-0.061686971
63	0	placebo	50	26	0	16	3	0.757773944	-0.061686971
64	5	placebo	50	26	1	16	4	0.757773944	-0.061686971
65	0	placebo	18	28	0	17	1	-0.263877304	0.012421001
66	0	placebo	18	28	0	17	2	-0.263877304	0.012421001
67	3	placebo	18	28	0	17	3	-0.263877304	0.012421001
68	3	placebo	18	28	1	17	4	-0.263877304	0.012421001
69	37	placebo	111	31	0	18	1	1.55528114	0.114203695
70	29	placebo	111	31	0	18	2	1.55528114	0.114203695
71	28	placebo	111	31	0	18	3	1.55528114	0.114203695
72	29	placebo	111	31	1	18	4	1.55528114	0.114203695
73	3	placebo	18	32	0	19	1	-0.263877304	0.145952394
74	5	placebo	18	32	0	19	2	-0.263877304	0.145952394
75	2	placebo	18	32	0	19	3	-0.263877304	0.145952394
76	5	placebo	18	32	1	19	4	-0.263877304	0.145952394
77	3	placebo	20	21	0	20	1	-0.158516788	-0.275261071
78	0	placebo	20	21	0	20	2	-0.158516788	-0.275261071
79	6	placebo	20	21	0	20	3	-0.158516788	-0.275261071
80	7	placebo	20	21	1	20	4	-0.158516788	-0.275261071
81	3	placebo	12	29	0	21	1	-0.669342412	0.047512321
82	4	placebo	12	29	0	21	2	-0.669342412	0.047512321
83	3	placebo	12	29	0	21	3	-0.669342412	0.047512321
84	4	placebo	12	29	1	21	4	-0.669342412	0.047512321
85	3	placebo	9	21	0	22	1	-0.957024484	-0.275261071
86	4	placebo	9	21	0	22	2	-0.957024484	-0.275261071
87	3	placebo	9	21	0	22	3	-0.957024484	-0.275261071
88	4	placebo	9	21	1	22	4	-0.957024484	-0.275261071
89	2	placebo	17	32	0	23	1	-0.321035717	0.145952394
90	3	placebo	17	32	0	23	2	-0.321035717	0.145952394
91	3	placebo	17	32	0	23	3	-0.321035717	0.145952394
92	5	placebo	17	32	1	23	4	-0.321035717	0.145952394
93	8	placebo	28	25	0	24	1	0.177955449	-0.100907684
94	12	placebo	28	25	0	24	2	0.177955449	-0.100907684
95	2	placebo	28	25	0	24	3	0.177955449	-0.100907684
96	8	placebo	28	25	1	24	4	0.177955449	-0.100907684
97	18	placebo	55	30	0	25	1	0.853084124	0.081413872
98	24	placebo	55	30	0	25	2	0.853084124	0.081413872
99	76	placebo	55	30	0	25	3	0.853084124	0.081413872
100	25	placebo	55	30	1	25	4	0.853084124	0.081413872
101	2	placebo	9	40	0	26	1	-0.957024484	0.369095945
102	1	placebo	9	40	0	26	2	-0.957024484	0.369095945
103	2	placebo	9	40	0	26	3	-0.957024484	0.369095945
104	1	placebo	9	40	1	26	4	-0.957024484	0.369095945
105	3	placebo	10	19	0	27	1	-0.851663969	-0.37534453
106	1	placebo	10	19	0	27	2	-0.851663969	-0.37534453
107	4	placebo	10	19	0	27	3	-0.851663969	-0.37534453
108	2	placebo	10	19	1	27	4	-0.851663969	-0.37534453
109	13	placebo	47	22	0	28	1	0.69589854	-0.228741056
110	15	placebo	47	22	0	28	2	0.69589854	-0.228741056
111	13	placebo	47	22	0	28	3	0.69589854	-0.228741056
112	12	placebo	47	22	1	28	4	0.69589854	-0.228741056
113	11	progabide	76	18	0	29	1	1.176484279	-0.429411751
114	14	progabide	76	18	0	29	2	1.176484279	-0.429411751
115	9	progabide	76	18	0	29	3	1.176484279	-0.429411751
116	8	progabide	76	18	1	29	4	1.176484279	-0.429411751
117	8	progabide	38	32	0	30	1	0.483337098	0.145952394
118	7	progabide	38	32	0	30	2	0.483337098	0.145952394
119	9	progabide	38	32	0	30	3	0.483337098	0.145952394
120	4	progabide	38	32	1	30	4	0.483337098	0.145952394
121	0	progabide	19	20	0	31	1	-0.209810082	-0.324051236
122	4	progabide	19	20	0	31	2	-0.209810082	-0.324051236
123	3	progabide	19	20	0	31	3	-0.209810082	-0.324051236
124	0	progabide	19	20	1	31	4	-0.209810082	-0.324051236
125	3	progabide	10	30	0	32	1	-0.851663969	0.081413872
126	6	progabide	10	30	0	32	2	-0.851663969	0.081413872
127	1	progabide	10	30	0	32	3	-0.851663969	0.081413872
128	3	progabide	10	30	1	32	4	-0.851663969	0.081413872
129	2	progabide	19	18	0	33	1	-0.209810082	-0.429411751
130	6	progabide	19	18	0	33	2	-0.209810082	-0.429411751
131	7	progabide	19	18	0	33	3	-0.209810082	-0.429411751
132	4	progabide	19	18	1	33	4	-0.209810082	-0.429411751
133	4	progabide	24	24	0	34	1	0.023804769	-0.141729679
134	3	progabide	24	24	0	34	2	0.023804769	-0.141729679
135	1	progabide	24	24	0	34	3	0.023804769	-0.141729679
136	3	progabide	24	24	1	34	4	0.023804769	-0.141729679
137	22	progabide	31	30	0	35	1	0.279738143	0.081413872
138	17	progabide	31	30	0	35	2	0.279738143	0.081413872
139	19	progabide	31	30	0	35	3	0.279738143	0.081413872
140	16	progabide	31	30	1	35	4	0.279738143	0.081413872
141	5	progabide	14	35	0	36	1	-0.515191732	0.235564552
142	4	progabide	14	35	0	36	2	-0.515191732	0.235564552
143	7	progabide	14	35	0	36	3	-0.515191732	0.235564552
144	4	progabide	14	35	1	36	4	-0.515191732	0.235564552
145	2	progabide	11	27	0	37	1	-0.756353789	-0.023946643
146	4	progabide	11	27	0	37	2	-0.756353789	-0.023946643
147	0	progabide	11	27	0	37	3	-0.756353789	-0.023946643
148	4	progabide	11	27	1	37	4	-0.756353789	-0.023946643
149	3	progabide	67	20	0	38	1	1.050443558	-0.324051236
150	7	progabide	67	20	0	38	2	1.050443558	-0.324051236
151	7	progabide	67	20	0	38	3	1.050443558	-0.324051236
152	7	progabide	67	20	1	38	4	1.050443558	-0.324051236
153	4	progabide	41	22	0	39	1	0.559323005	-0.228741056
154	18	progabide	41	22	0	39	2	0.559323005	-0.228741056
155	2	progabide	41	22	0	39	3	0.559323005	-0.228741056
156	5	progabide	41	22	1	39	4	0.559323005	-0.228741056
157	2	progabide	7	28	0	40	1	-1.208338912	0.012421001
158	1	progabide	7	28	0	40	2	-1.208338912	0.012421001
159	1	progabide	7	28	0	40	3	-1.208338912	0.012421001
160	0	progabide	7	28	1	40	4	-1.208338912	0.012421001
161	0	progabide	22	23	0	41	1	-0.063206608	-0.184289293
162	2	progabide	22	23	0	41	2	-0.063206608	-0.184289293
163	4	progabide	22	23	0	41	3	-0.063206608	-0.184289293
164	0	progabide	22	23	1	41	4	-0.063206608	-0.184289293
165	5	progabide	13	40	0	42	1	-0.589299704	0.369095945
166	4	progabide	13	40	0	42	2	-0.589299704	0.369095945
167	0	progabide	13	40	0	42	3	-0.589299704	0.369095945
168	3	progabide	13	40	1	42	4	-0.589299704	0.369095945
169	11	progabide	46	33	0	43	1	0.674392335	0.176724052
170	14	progabide	46	33	0	43	2	0.674392335	0.176724052
171	25	progabide	46	33	0	43	3	0.674392335	0.176724052
172	15	progabide	46	33	1	43	4	0.674392335	0.176724052
173	10	progabide	36	21	0	44	1	0.429269877	-0.275261071
174	5	progabide	36	21	0	44	2	0.429269877	-0.275261071
175	3	progabide	36	21	0	44	3	0.429269877	-0.275261071
176	8	progabide	36	21	1	44	4	0.429269877	-0.275261071
177	19	progabide	38	35	0	45	1	0.483337098	0.235564552
178	7	progabide	38	35	0	45	2	0.483337098	0.235564552
179	6	progabide	38	35	0	45	3	0.483337098	0.235564552
180	7	progabide	38	35	1	45	4	0.483337098	0.235564552
181	1	progabide	7	25	0	46	1	-1.208338912	-0.100907684
182	1	progabide	7	25	0	46	2	-1.208338912	-0.100907684
183	2	progabide	7	25	0	46	3	-1.208338912	-0.100907684
184	3	progabide	7	25	1	46	4	-1.208338912	-0.100907684
185	6	progabide	36	26	0	47	1	0.429269877	-0.061686971
186	10	progabide	36	26	0	47	2	0.429269877	-0.061686971
187	8	progabide	36	26	0	47	3	0.429269877	-0.061686971
188	8	progabide	36	26	1	47	4	0.429269877	-0.061686971
189	2	progabide	11	25	0	48	1	-0.756353789	-0.100907684
190	1	progabide	11	25	0	48	2	-0.756353789	-0.100907684
191	0	progabide	11	25	0	48	3	-0.756353789	-0.100907684
192	0	progabide	11	25	1	48	4	-0.756353789	-0.100907684
193	102	progabide	151	22	0	49	1	1.863030775	-0.228741056
194	65	progabide	151	22	0	49	2	1.863030775	-0.228741056
195	72	progabide	151	22	0	49	3	1.863030775	-0.228741056
196	63	progabide	151	22	1	49	4	1.863030775	-0.228741056
197	4	progabide	22	32	0	50	1	-0.063206608	0.145952394
198	3	progabide	22	32	0	50	2	-0.063206608	0.145952394
199	2	progabide	22	32	0	50	3	-0.063206608	0.145952394
200	4	progabide	22	32	1	50	4	-0.063206608	0.145952394
201	8	progabide	41	25	0	51	1	0.559323005	-0.100907684
202	6	progabide	41	25	0	51	2	0.559323005	-0.100907684
203	5	progabide	41	25	0	51	3	0.559323005	-0.100907684
204	7	progabide	41	25	1	51	4	0.559323005	-0.100907684
205	1	progabide	32	35	0	52	1	0.311486841	0.235564552
206	3	progabide	32	35	0	52	2	0.311486841	0.235564552
207	1	progabide	32	35	0	52	3	0.311486841	0.235564552
208	5	progabide	32	35	1	52	4	0.311486841	0.235564552
209	18	progabide	56	21	0	53	1	0.871102629	-0.275261071
210	11	progabide	56	21	0	53	2	0.871102629	-0.275261071
211	28	progabide	56	21	0	53	3	0.871102629	-0.275261071
212	13	progabide	56	21	1	53	4	0.871102629	-0.275261071
213	6	progabide	24	41	0	54	1	0.023804769	0.393788558
214	3	progabide	24	41	0	54	2	0.023804769	0.393788558
215	4	progabide	24	41	0	54	3	0.023804769	0.393788558
216	0	progabide	24	41	1	54	4	0.023804769	0.393788558
217	3	progabide	16	32	0	55	1	-0.381660339	0.145952394
218	5	progabide	16	32	0	55	2	-0.381660339	0.145952394
219	4	progabide	16	32	0	55	3	-0.381660339	0.145952394
220	3	progabide	16	32	1	55	4	-0.381660339	0.145952394
221	1	progabide	22	26	0	56	1	-0.063206608	-0.061686971
222	23	progabide	22	26	0	56	2	-0.063206608	-0.061686971
223	19	progabide	22	26	0	56	3	-0.063206608	-0.061686971
224	8	progabide	22	26	1	56	4	-0.063206608	-0.061686971
225	2	progabide	25	21	0	57	1	0.064626763	-0.275261071
226	3	progabide	25	21	0	57	2	0.064626763	-0.275261071
227	0	progabide	25	21	0	57	3	0.064626763	-0.275261071
228	1	progabide	25	21	1	57	4	0.064626763	-0.275261071
229	0	progabide	13	36	0	58	1	-0.589299704	0.263735429
230	0	progabide	13	36	0	58	2	-0.589299704	0.263735429
231	0	progabide	13	36	0	58	3	-0.589299704	0.263735429
232	0	progabide	13	36	1	58	4	-0.589299704	0.263735429
233	1	progabide	12	37	0	59	1	-0.669342412	0.291134403
234	4	progabide	12	37	0	59	2	-0.669342412	0.291134403
235	3	progabide	12	37	0	59	3	-0.669342412	0.291134403
236	2	progabide	12	37	1	59	4	-0.669342412	0.291134403
